# Supplementary material for: Bidirectional Association between Major Depressive Disorder and Gastroesophageal Reflux Disease: Mendelian Randomization Study
Source: Genes (Basel). 2022 Nov 2;13(11):2010. doi: 10.3390/genes13112010 (PMC9690029; doi:10.3390/genes13112010)
Supplement: Supplementary file 1 [file genes-13-02010-s001.zip]

Archive with 3 entries (2 files):
- Supplementary Tables.xlsx
- __MACOSX/
- __MACOSX/._Supplementary Tables.xlsx
