# Supplementary material for: Bidirectional Association between Major Depressive Disorder and Gastroesophageal Reflux Disease: Mendelian Randomization Study
Source: Genes (Basel). 2022 Nov 2;13(11):2010. doi: 10.3390/genes13112010 (PMC9690029; doi:10.3390/genes13112010)
Supplement: Supplementary file 1 [file genes-13-02010-s001.zip › Supplementary Tables.xlsx]

## Sheet: Sup Tab S1. MDD to GERD_SNPs
	Supplementary Table S1. Selected instrumental variables for major depressive disease and their associations with gastroesophageal reflux disease.
	SNP	Effect_allele	Other_allele	EAF	Nearby gene	Major depressive disease				Gastroesophageal reflux disease
						beta_exposure	se_exposure	pval_exposure		beta_outcome	se_outcome	pval_outcome
	rs10149470	A	G	0.49	BAG5	-0.0304592	0.0049	2.54727e-10		0.0041	0.0059	0.487108
	rs10950398	A	G	0.41	TMEM106B	0.0295588	0.0049	8.07668e-10		0.018	0.0061	0.00316932
	rs10959913	T	G	0.76	RP11-32D4.1	0.0295588	0.0057	1.07571e-07		0.0065	0.007	0.353111
	rs11135349	A	C	0.48	CTC-340A15.2	-0.0304592	0.0048	1.10731e-10		-0.0013	0.0059	0.825607
	rs11643192	A	C	0.41	PMFBP1	0.0295588	0.0049	8.07668e-10		-0.0008	0.0061	0.895659
	rs11663393	A	G	0.45	DCC	0.0295588	0.0049	8.07668e-10		0.0177	0.0059	0.0026998
	rs11682175	T	C	0.52	ACTG1P22	-0.0304592	0.0048	1.10731e-10		-0.0032	0.0059	0.587562
	rs1226412	T	C	0.79	LINC01876	0.0295588	0.0059	2.72198e-07		0.003	0.0073	0.681103
	rs12552	A	G	0.44	OLFM4	0.0392207	0.0048	1.52945e-16		0.0117	0.006	0.0511761
	rs12666117	A	G	0.47	AC073071.1	0.0295588	0.0048	3.68152e-10		0.0213	0.0059	0.000305997
	rs12958048	A	G	0.33	TCF4	0.0295588	0.0051	3.39893e-09		0.0137	0.0063	0.0296599
	rs13180906	C	T	0.38	LMNB1	-0.0304592	0.005	5.58096e-10		-0.0027	0.006	0.65271
	rs1354115	A	C	0.62	CARM1P1	0.0295588	0.0049	8.07668e-10		0.0079	0.0061	0.195292
	rs1432639	A	C	0.63	RPL31P12	0.0392207	0.005	2.17961e-15		0.0115	0.006	0.0552803
	rs159963	A	C	0.56	RERE	-0.0304592	0.0049	2.54727e-10		-0.0191	0.006	0.0014559
	rs17727765	T	C	0.92	CRYBA1	-0.0512933	0.0088	2.79164e-09		-0.0019	0.0111	0.864089
	rs1806153	T	G	0.22	RCN1	0.0392207	0.0059	1.48977e-11		0.0295	0.007	2.5057e-05
	rs34215985	C	G	0.24	SLC30A9	-0.040822	0.0063	4.59582e-11		-0.0116	0.0073	0.112051
	rs4074723	A	C	0.41	SOX5	-0.0304592	0.0049	2.54727e-10		-0.0078	0.006	0.193601
	rs4261101	A	G	0.37	RNU6-695P	-0.0304592	0.005	5.58096e-10		-0.0001	0.0061	0.986921
	rs4904738	T	C	0.57	LRFN5	-0.0304592	0.0049	2.54727e-10		-0.0151	0.006	0.0118471
	rs5758265	A	G	0.28	L3MBTL2	0.0295588	0.0054	2.20178e-08		0.0156	0.0065	0.0163951
	rs61867293	T	C	0.2	SORCS3	-0.040822	0.0061	1.09972e-11		-0.0075	0.0075	0.317311
	rs62099069	A	T	0.42	RP11-244M2.1	-0.0304592	0.0049	2.54727e-10		-0.0176	0.006	0.00335344
	rs7198928	T	C	0.62	RBFOX1	0.0295588	0.005	1.69235e-09		-0.0069	0.0061	0.257993
	rs7430565	A	G	0.58	RSRC1	-0.0304592	0.0048	1.10731e-10		-0.0006	0.006	0.920344
	rs7856424	T	C	0.29	ASTN2	-0.0304592	0.0053	4.54149e-09		-0.0077	0.0065	0.23617
	rs8025231	A	C	0.57	RP11-720L8.1	-0.0304592	0.0048	1.10731e-10		-0.0156	0.0059	0.00819162
	rs8063603	A	G	0.65	RBFOX1	-0.0304592	0.0053	4.54149e-09		-0.0016	0.0064	0.802587
	rs915057	A	G	0.42	SYNE2	-0.0304592	0.0049	2.54727e-10		-0.0018	0.006	0.764177
	rs9427672	A	G	0.24	DENND1B	-0.0304592	0.0058	7.53969e-08		0.0016	0.0069	0.816628
	Abbreviations: EAF, effect allele frequency; SNP, single-nucleotide polymorphism; SE, standard error.

## Sheet: Sup Tab S2. MDD to NERD_SNPs
	Supplementary Table S2. Selected instrumental variables for major depressive disease and their associations with gastroesophageal reflux disease without esophagitis.
	SNP	Effect_allele	Other_allele	EAF	Nearby gene	Major depressive disease				Gastroesophageal reflux disease without esophagitis
						beta_exposure	se_exposure	pval_exposure		beta_outcome	se_outcome	pval_outcome
	rs10149470	A	G	0.49	BAG5	-0.0304592	0.0049	2.54727e-10		-0.0391001	0.0215618	0.0700003
	rs10950398	A	G	0.41	TMEM106B	0.0295588	0.0049	8.07668e-10		-0.0111665	0.0217638	0.61
	rs10959913	T	G	0.76	RP11-32D4.1	0.0295588	0.0057	1.07571e-07		0.0477192	0.0246329	0.0530005
	rs11135349	A	C	0.48	CTC-340A15.2	-0.0304592	0.0048	1.10731e-10		-0.00362535	0.0215626	0.87
	rs11643192	A	C	0.41	PMFBP1	0.0295588	0.0049	8.07668e-10		0.0370554	0.0220754	0.0929994
	rs11663393	A	G	0.45	DCC	0.0295588	0.0049	8.07668e-10		-0.000945045	0.0216199	0.97
	rs11682175	T	C	0.52	ACTG1P22	-0.0304592	0.0048	1.10731e-10		-0.0123873	0.0216201	0.57
	rs1226412	T	C	0.79	LINC01876	0.0295588	0.0059	2.72198e-07		-0.0424558	0.0266899	0.11
	rs12552	A	G	0.44	OLFM4	0.0392207	0.0048	1.52945e-16		-0.000995176	0.0217867	0.96
	rs12666117	A	G	0.47	AC073071.1	0.0295588	0.0048	3.68152e-10		0.0309357	0.0217052	0.15
	rs12958048	A	G	0.33	TCF4	0.0295588	0.0051	3.39893e-09		0.0288678	0.0228227	0.21
	rs13180906	C	T	0.38	LMNB1	-0.0304592	0.005	5.58096e-10		-0.00117431	0.0217826	0.96
	rs1354115	A	C	0.62	CARM1P1	0.0295588	0.0049	8.07668e-10		0.0229584	0.0223249	0.3
	rs1432639	A	C	0.63	RPL31P12	0.0392207	0.005	2.17961e-15		0.0143771	0.0219848	0.51
	rs159963	A	C	0.56	RERE	-0.0304592	0.0049	2.54727e-10		-0.0105933	0.0219069	0.630001
	rs17727765	T	C	0.92	CRYBA1	-0.0512933	0.0088	2.79164e-09		0.0458867	0.040445	0.26
	rs1806153	T	G	0.22	RCN1	0.0392207	0.0059	1.48977e-11		0.00706898	0.0256114	0.780001
	rs34215985	C	G	0.24	SLC30A9	-0.040822	0.0063	4.59582e-11		-0.0135411	0.0267033	0.61
	rs4074723	A	C	0.41	SOX5	-0.0304592	0.0049	2.54727e-10		0.00486524	0.021918	0.82
	rs4261101	A	G	0.37	RNU6-695P	-0.0304592	0.005	5.58096e-10		-0.0145189	0.0224317	0.52
	rs4904738	T	C	0.57	LRFN5	-0.0304592	0.0049	2.54727e-10		-0.00366191	0.0218229	0.87
	rs5758265	A	G	0.28	L3MBTL2	0.0295588	0.0054	2.20178e-08		-0.000479656	0.0238299	0.98
	rs61867293	T	C	0.2	SORCS3	-0.040822	0.0061	1.09972e-11		-0.0883375	0.0274078	0.00129999
	rs7198928	T	C	0.62	RBFOX1	0.0295588	0.005	1.69235e-09		-0.00195023	0.0223136	0.93
	rs7430565	A	G	0.58	RSRC1	-0.0304592	0.0048	1.10731e-10		0.0153259	0.0218368	0.48
	rs7856424	T	C	0.29	ASTN2	-0.0304592	0.0053	4.54149e-09		0.00868385	0.0238863	0.719999
	rs8025231	A	C	0.57	RP11-720L8.1	-0.0304592	0.0048	1.10731e-10		-0.0600796	0.0216402	0.00549997
	rs8063603	A	G	0.65	RBFOX1	-0.0304592	0.0053	4.54149e-09		-0.029152	0.0231983	0.21
	rs915057	A	G	0.42	SYNE2	-0.0304592	0.0049	2.54727e-10		-0.0173985	0.0218546	0.43
	rs9427672	A	G	0.24	DENND1B	-0.0304592	0.0058	7.53969e-08		-0.0180872	0.0252792	0.47
	Abbreviations: EAF, effect allele frequency; SNP, single-nucleotide polymorphism; SE, standard error.

## Sheet: Sup Tab S3. MDD to RE_SNPs
	Supplementary Table S3. Selected instrumental variables for major depressive disease and their associations with reflux esophagitis.
	SNP	Effect_allele	Other_allele	EAF	Nearby gene	Major depressive disease				Reflux esophagitis
						beta_exposure	se.exposure	pval.exposure		beta_outcome	se.outcome	pval.outcome
	rs10149470	A	G	0.49	BAG5	-0.0304592	0.0049	2.54727e-10		0.0007158	0.01304	0.478112
	rs10950398	A	G	0.41	TMEM106B	0.0295588	0.0049	8.07668e-10		0.01311	0.01316	0.159576
	rs10959913	T	G	0.76	RP11-32D4.1	0.0295588	0.0057	1.07571e-07		0.006566	0.01524	0.333292
	rs11135349	A	C	0.48	CTC-340A15.2	-0.0304592	0.0048	1.10731e-10		-0.01889	0.01305	0.0738771
	rs11643192	A	C	0.41	PMFBP1	0.0295588	0.0049	8.07668e-10		-0.006091	0.01337	0.324349
	rs11663393	A	G	0.45	DCC	0.0295588	0.0049	8.07668e-10		0.009731	0.01309	0.228622
	rs11682175	T	C	0.52	ACTG1P22	-0.0304592	0.0048	1.10731e-10		0.01195	0.01307	0.180278
	rs1226412	T	C	0.79	LINC01876	0.0295588	0.0059	2.72198e-07		0.04555	0.0162	0.0024638
	rs12552	A	G	0.44	OLFM4	0.0392207	0.0048	1.52945e-16		0.007674	0.01317	0.280052
	rs12666117	A	G	0.47	AC073071.1	0.0295588	0.0048	3.68152e-10		0.01557	0.01313	0.117844
	rs12958048	A	G	0.33	TCF4	0.0295588	0.0051	3.39893e-09		0.0134	0.01382	0.166121
	rs13180906	C	T	0.38	LMNB1	-0.0304592	0.005	5.58096e-10		0.001205	0.01317	0.463549
	rs1354115	A	C	0.62	CARM1P1	0.0295588	0.0049	8.07668e-10		0.01099	0.01351	0.207974
	rs1432639	A	C	0.63	RPL31P12	0.0392207	0.005	2.17961e-15		-0.003064	0.01328	0.408765
	rs159963	A	C	0.56	RERE	-0.0304592	0.0049	2.54727e-10		-0.02636	0.01328	0.0235756
	rs17727765	T	C	0.92	CRYBA1	-0.0512933	0.0088	2.79164e-09		-0.04942	0.02449	0.0217974
	rs1806153	T	G	0.22	RCN1	0.0392207	0.0059	1.48977e-11		-0.006214	0.01547	0.34396
	rs4074723	A	C	0.41	SOX5	-0.0304592	0.0049	2.54727e-10		0.003107	0.01325	0.407302
	rs4261101	A	G	0.37	RNU6-695P	-0.0304592	0.005	5.58096e-10		0.002227	0.01358	0.434869
	rs4904738	T	C	0.57	LRFN5	-0.0304592	0.0049	2.54727e-10		0.001016	0.0132	0.469324
	rs5758265	A	G	0.28	L3MBTL2	0.0295588	0.0054	2.20178e-08		0.003491	0.01441	0.404288
	rs61867293	T	C	0.2	SORCS3	-0.040822	0.0061	1.09972e-11		-0.02328	0.01659	0.0802704
	rs7198928	T	C	0.62	RBFOX1	0.0295588	0.005	1.69235e-09		-0.009903	0.01349	0.231444
	rs7430565	A	G	0.58	RSRC1	-0.0304592	0.0048	1.10731e-10		-0.01193	0.01321	0.183235
	rs7856424	T	C	0.29	ASTN2	-0.0304592	0.0053	4.54149e-09		-0.003995	0.01444	0.39102
	rs8025231	A	C	0.57	RP11-720L8.1	-0.0304592	0.0048	1.10731e-10		0.008985	0.01308	0.246064
	rs8063603	A	G	0.65	RBFOX1	-0.0304592	0.0053	4.54149e-09		-0.01043	0.01408	0.229417
	rs915057	A	G	0.42	SYNE2	-0.0304592	0.0049	2.54727e-10		-0.003474	0.01321	0.396282
	rs9427672	A	G	0.24	DENND1B	-0.0304592	0.0058	7.53969e-08		0.004982	0.01531	0.372436
	Abbreviations: EAF, effect allele frequency; SNP, single-nucleotide polymorphism; SE, standard error.

## Sheet: Sup Tab S4.MDD_outcome
	Supplementary Table S4. Detailed information on used studies for major depressive disease.
	Source	Country (Ancestry)	Case Definition	MDD case number	Noncase number
	UK Biobank	UK	Self-reported MDD symptoms, treatment or electronic records	14260	15480
	PGC	Various	Structured diagnostic interviews	16823	25632
	deCODE	Iceland	National inpatient electronic records	1980	9536
	GenScotland	UK	Structured diagnostic interviews	997	6358
	GERA	USA	Electronic records from Kaiser Permanente Northern California Healthcare	7162	38307
	iPSYCH	Denmark	National inpatient electronic records	18629	17841
	Total			59851	113154
	Abbreviations: MDD, major depressive disorder; ICD10, International Classification of Diseases 10th Revision code.
	PGC, Psychiatric Genomics Consortium; deCODE, deCODE genetics; GenScotland, Generation Scotland; GERA, Adult Health and Aging Cohort.

## Sheet: Sup Tab S5. GERD_SNPs
	Supplementary Table S5. Selected instrumental variables for gastroesophageal reflux disease and their associations with major depressive disease.
	SNP	Effect_allele	Other_allele	EAF	Nearby gene	Gastroesophageal reflux disease				Major depressive disease
						beta_exposure	se_exposure	pval_exposure		beta_outcome	se_outcome	pval_outcome
	rs10228350	A	T	0.61	FOXP2	-0.0304592	0.00528714	3.87e-08		-0.014799	0.0081	0.0676948
	rs10242223	A	G	0.33	SDK1	0.0392207	0.00990719	2.54e-08		0.0217028	0.0084	0.00977569
	rs10940767	T	A	0.45	SUCLG2P4	-0.040822	0.0053425	3.45e-10		-0.00139902	0.0079	0.859437
	rs11171710	G	A	0.53	RAB5B	-0.0304592	0.00528714	1.8e-08		-0.00580313	0.0082	0.479132
	rs11901649	G	A	0.6	APOB	0.0295588	0.00497764	2.14e-08		-0.000899595	0.0082	0.912642
	rs12706746	G	A	0.7	GRM8	-0.0304592	0.0106296	1.98e-08		-0.0106036	0.0085	0.212222
	rs12792379	G	A	0.79	CNGA4	-0.040822	0.0053425	3.91e-08		0.0263953	0.0096	0.00596842
	rs1297211	C	G	0.49	NRIP1	0.0295588	0.00497764	3.64e-08		-0.0041988	0.008	0.599687
	rs12974777	C	T	0.6	KLHL26	0.0392207	0.00990719	6.92e-09		-0.00129916	0.0085	0.878523
	rs1363119	A	G	0.46	RN7SL513P	0.0392207	0.00492955	5.81e-10		0.0182033	0.0084	0.0302302
	rs1937450	T	G	0.46	PDE4B	-0.0304592	0.00528714	1.63e-08		-0.0201007	0.008	0.0119851
	rs34796998	C	G	0.61	snoZ178	-0.040822	0.0053425	2.98e-11		-0.0105959	0.0081	0.190826
	rs4362541	A	T	0.2	AC010987.5	0.0487902	0.00981192	3.38e-10		0.00509699	0.01	0.610262
	rs4676893	A	T	0.3	PROK2	0.0392207	0.00492955	5.24e-10		0.0141001	0.0086	0.101099
	rs4721096	T	C	0.21	MAD1L1	-0.040822	0.0107415	2.24e-08		-0.0335051	0.0103	0.00114225
	rs597808	A	G	0.47	ATXN2	0.0295588	0.00497764	1.33e-08		-0.010505	0.0091	0.248339
	rs72771256	G	A	0.78	CTD-2232E5.2	0.0392207	0.00492955	2.96e-08		-0.00019998	0.0099	0.983884
	rs7282609	A	G	0.7	PCP4	-0.0304592	0.0106296	4.18e-08		-0.0185001	0.0086	0.0314626
	rs74652506	C	T	0.86	ANO10	-0.040822	0.0107415	4.16e-08		-0.0262037	0.0116	0.0238873
	rs7552188	T	C	0.22	DPYD	0.0392207	0.00492955	3.76e-10		-0.00480151	0.0095	0.613262
	rs7609078	G	A	0.61	AFF3	0.0392207	0.00990719	2.54e-09		0.0127003	0.0081	0.116895
	rs7613875	C	A	0.47	MON1A	-0.0304592	0.00528714	3.67e-08		-0.018596	0.008	0.0200986
	rs809955	G	A	0.66	MAML3	0.0392207	0.00492955	4.69e-10		0.0187955	0.0083	0.023542
	rs9266237	G	C	0.28	HLA-B	-0.040822	0.0053425	1.46e-09		-0.0193969	0.0182	0.28653
	Abbreviations: EAF, effect allele frequency; SNP, single-nucleotide polymorphism; SE, standard error.

## Sheet: Sup Tab S6. GERD_outcome
	Supplementary Table S6. Detailed information on used studies for gastroesophageal reflux disease.
	Disease	Source	Country (Ancestry)	Case Definition	Case number	Noncase number	Total number
	GERD	UK Biobank	UK	ICD10, self-reported GERD symptoms and treatment	68535	250910	385276
		Qskin	Australia	Self-reported GERD symptoms, medications or electronic records	2987	10169
		Total			80265	305011
	GERD without esophagitis	UK Biobank	UK	ICD10: K21.9 Gastro-oesophageal reflux disease without oesophagitis || id:ukb-b-19886	4360	458650	463010
	Reflux esophagitis	UK Biobank	UK	Phecode 530.14 Reflux esophagitis	12567	371349	383916
	Abbreviations: GERD, gastroesophageal reflux disease; ICD10, International Classification of Diseases 10th Revision code.
